# Supplementary material for: Cytogenomics Unveil Possible Transposable Elements Driving Rearrangements in Chromosomes 2 and 4 of Solea senegalensis
Source: Int J Mol Sci. 2021 Feb 5;22(4):1614. doi: 10.3390/ijms22041614 (PMC7915175; doi:10.3390/ijms22041614)
Supplement: Supplementary file 1 [file ijms-22-01614-s001.zip]

Archive with 22 entries (22 files):
- Figure S1.png
- Figure S10.png
- Figure S11.png
- Figure S12.png
- Figure S13.png
- Figure S14.png
- Figure S15.png
- Figure S16.png
- Figure S17.png
- Figure S18.png
- Figure S2.png
- Figure S3.png
- Figure S4.png
- Figure S5.png
- Figure S6.png
- Figure S7.png
- Figure S8.png
- Supplementary Materials Legends.docx
- Table S1.docx
- Table S2.docx
- Table S3.docx
- Table S4.docx
